# Supplementary material for: Development of a Cucumis sativus TILLinG Platform for Forward and Reverse Genetics
Source: PLoS One. 2014 May 16;9(5):e97963. doi: 10.1371/journal.pone.0097963 (PMC4024006; doi:10.1371/journal.pone.0097963)
Supplement: Table S1 — Primers used in this study. Asterisk indicate that the primer is labeled with infra-red dyes IRD700 (forward primers) and IRD800 (reverse primers). (XLS) [file pone.0097963.s001.xls]

## Sheet: Sheet1
Table S1: Primers used in this study
Asterisk indicate that the primer is labeled with infra-red dyes IRD700 (forward primers) and IRD800 (reverse primers).
Target Gene	Primer name	Sequence (5' to 3')
	M13F700*	CACGACGTTGTAAAACGAC
	M13R800*	GGATAACAATTTCACACAGG
Cs ACS2	CsACS2_1F1	GAGGTGCTCTTTGTAAGAGC
	CsACS2_1R1	ATACAAGAATCATGAGCCCG
	CsACS2_2F1	TTGGCTCTCAAGAAGGGAAA
	CsACS2_2R1	ACCTTCATACTTGGAAAGTGG
	CsACS2_1F2	CTAAGTAGTTTTACGAGACTC
	CsACS2_1R2	TCACAATGGTTTTTTTTCTC
	CsACS2_2F2	CATGCACTAATAATATAGTTTC
	CsACS2_2R2	CTTTTTCTCATAACCATTGTAAA
Cs ACS1	CsACS1_1F1	GAACTATCTACCATATTCCAACC
	CsACS1_1R1	CACCAACTCGAAAACCTGGGAGCC
	CsACS1_2F1	GTACCTATATACCTCACCTCAACAT
	CsACS1_2R1	CCTCGTCTTCGTTACTCCTCTCCT
	CsACS1_1F2	TTGATAGAGATTTGAAATGGAGA
	CsACS1_1R2	CCGAGTGCACTTTTCTTTTTC
	CsACS1_2F2	CCGGAGTTGAGATTGTGCCAATTC
	CsACS1_2R2	ATTCCCCCAAATATGGATGATG
Cs WIP1	CsWIP1_1F1	GGTGATCTTAATTTCTCCATC
	CsWIP1_1R1	GAAATCAGTGGTTCAAATCTACGG
	CsWIP1_2F1	CCCCTTTTCAACATTACTC
	CsWIP1_2R1	CGTGAAATTTTTTTTCCAC
	CsWIP1_1F2	GGACATATTGTTCATTGGTATAC
	CsWIP1_1R2	CCTATCAAATAAATCTAAGCGTGG
	CsWIP1_2F2	CGTGTTAGCATGTGTTCAACATTGCCC
	CsWIP1_2R2	CGCTATAATAAGTGGAGTCG
Cs RMS4	CsRMS4_1F1	CAAACTCACCATTGTTCTCAAACCC
	CsRMS4_1R1	CTCTCTCCGTTGCTAAGACAAACCC
	CsRMS4_2F1_700*	TCCGATTACTGTATCTTCCTGCTCG
	CsRMS4_2R1_800*	CGACAGCGATTCAAGCCCTTGACAA
	CsRMS4_1F2	TTCTCGTGGCCAATCCTCTGAC
	CsRMS4_1R2	GCCCCACAAATCATTACCACTGCAT
	CsRMS4_2F2_700*	CCATTACCGAGGCTTGCCCTAACCT
	CsRMS4_2R2_800*	GCCCCACAAATCATTACCACTGCAT
	CsRMS4_1F3	CCCATGAAAGATTGTGAAATCACA
	CsRMS4_1R3	GGATGGAAACTATGGTGGATATA
	CsRMS4_2F3_700*	CCAGGTACTCCACCGACGCTGATTG
	CsRMS4_2R3_800*	GTGATACAGCTAATCTCAAAGTAAC
Cs RMS3	CsRMS3_1F1	GTGTCACCGTGCATGCAATTGCCG
	CsRMS3_1R1	TTCATCTCTCAGTTTTCCTACCTAAT
	CsRMS3_2F1_700*	GTACACTTCAAATCATAAACGGCTG
	CsRMS3_2R1_800*	GGGTTACAAACGCTGGCCTTC
	CsRMS3_1F2	ATTGCAAACATAGCCATCAAAATC
	CsRMS3_1R2	CAAGTAAAAACACAGCTCTCAACCT
	CsRMS3_2F2_700*	GTCAAATTATCATTTCTACGCAGG
	CsRMS3_2R2_800*	GAGTGGATGCTATTCCTTTTCGATG
